# Supplementary material for: Association Between Vitamin D Deficiency and Systemic Outcomes in Patients with Glaucoma: A Real-World Cohort Study
Source: Nutrients. 2026 Jan 14;18(2):261. doi: 10.3390/nu18020261 (PMC12844972; doi:10.3390/nu18020261)
Supplement: Supplementary file 1 [file nutrients-18-00261-s001.zip]

Archive with 1 entries (1 files):
- nutrients-4018054-supplementary.pdf
